# Supplementary material for: Germline CDH1 G212E Missense Variant: Combining Clinical, In Vitro and In Vivo Strategies to Unravel Disease Burden
Source: Cancers (Basel). 2021 Aug 28;13(17):4359. doi: 10.3390/cancers13174359 (PMC8430832; doi:10.3390/cancers13174359)
Supplement: Supplementary file 1 [file cancers-13-04359-s001.zip]

Archive with 1 entries (1 files):
- cancers-1340089-supplementary.pdf
